# Supplementary material for: Potential of Viruses as Environmental Etiological Factors for Non-Syndromic Orofacial Clefts
Source: Viruses. 2024 Mar 27;16(4):511. doi: 10.3390/v16040511 (PMC11053622; doi:10.3390/v16040511)
Supplement: Supplementary file 1 [file viruses-16-00511-s001.zip]

Archive with 1 entries (1 files):
- viruses-2889365-supplementary.xlsx
