# Supplementary material for: Potential of Viruses as Environmental Etiological Factors for Non-Syndromic Orofacial Clefts
Source: Viruses. 2024 Mar 27;16(4):511. doi: 10.3390/v16040511 (PMC11053622; doi:10.3390/v16040511)
Supplement: Supplementary file 1 [file viruses-16-00511-s001.zip › viruses-2889365-supplementary.xlsx]

## Sheet: I
Baltimore class I viruses analyzed
Species or Strain	Reference Sequence(s)	Total Potential Value
Abatino macacapox virus	NC_055231	63
Akhmeta virus	NC_055230	34
Alphapapillomavirus 1	NC_001586	23
Alphapapillomavirus 2	NC_001576	33
Alphapapillomavirus 3	NC_001694	33
Alphapapillomavirus 4	NC_001352	4
Alphapapillomavirus 5	NC_001583	34
Alphapapillomavirus 6	NC_038889	29
Alphapapillomavirus 7	NC_001357	30
Alphapapillomavirus 8	NC_001595	26
Alphapapillomavirus 9	NC_001526	19
Alphapapillomavirus 10	NC_001355	46
Alphapapillomavirus 11	NC_001587	61
Alphapapillomavirus 13	NC_001676	20
Alphapapillomavirus 14	NC_039089	15
Alphapolyomavirus nonihominis	NC_015150	18
Betapapillomavirus 1	NC_001531	21
Betapapillomavirus 2	NC_001596	11
Betapapillomavirus 3	NC_001591	12
Betapapillomavirus 4	NC_004500	28
Betapapillomavirus 5	NC_005134	9
Betapolyomavirus hominis	NC_001538	118
Betapolyomavirus macacae	NC_001669	38
Betapolyomavirus quartihominis	NC_009539	29
Betapolyomavirus secuhominis	NC_001699	22
Betapolyomavirus tertihominis	NC_009238	19
Bovine papular stomatitis virus	NC_005337	13
Camelpox virus	NC_003391	64
Cowpox virus	NC_003663	64
Deltapolyomavirus decihominis	NC_018102	23
Deltapolyomavirus septihominis	NC_014407	6
Deltapolyomavirus sextihominis	NC_014406	7
Deltapolyomavirus undecihominis	NC_020106	9
Ectromelia virus	NC_004105	54
Gammapapillomavirus 1	NC_001457	21
Gammapapillomavirus 2	NC_001690	8
Gammapapillomavirus 3	NC_001691	30
Gammapapillomavirus 4	NC_001693	9
Gammapapillomavirus 5	NC_010329	19
Gammapapillomavirus 6	NC_008189	15
Gammapapillomavirus 7	NC_012485	88
Gammapapillomavirus 8	NC_012486	14
Gammapapillomavirus 9	NC_013035	26
Gammapapillomavirus 10	NC_014185	29
Gammapapillomavirus 11	NC_016157	35
Gammapapillomavirus 12	NC_014469	55
Gammapapillomavirus 13	NC_014952	27
Gammapapillomavirus 14	NC_014954	57
Gammapapillomavirus 15	NC_017993	27
Gammapapillomavirus 16	NC_017995	21
Gammapapillomavirus 17	NC_017997	10
Gammapapillomavirus 18	NC_033781	16
Gammapapillomavirus 19	NC_038522	30
Gammapapillomavirus 20	NC_028125	25
Gammapapillomavirus 21	NC_022892	24
Gammapapillomavirus 22	NC_038523	22
Gammapapillomavirus 23	NC_038524	15
Gammapapillomavirus 24	NC_023891	18
Gammapapillomavirus 25	NC_038914	12
Gammapapillomavirus 26	NC_039086	21
Gammapapillomavirus 27	NC_027528	47
Grey sealpox virus	NC_035188	19
Simplexvirus humanalpha1	NC_001806	25
Simplexvirus humanalpha2	NC_001798	12
Varicellovirus humanalpha3	NC_001348	47
Cytomegalovirus humanbeta5	NC_006273	704
Roseolovirus humanbeta6a	NC_001664	14
Roseolovirus humanbeta6b	NC_000898	9
Roseolovirus humanbeta7	NC_001716	24
Lymphocryptovirus humangamma4	NC_007605	15
Rhadinovirus humangamma8	NC_009333	50
Human mastadenovirus A	NC_001460	38
Human mastadenovirus B	NC_011203	12
Human mastadenovirus C	NC_001405	52
Human mastadenovirus D	AC_000006	43
Human mastadenovirus E	NC_003266	19
Human mastadenovirus F	NC_001454	12
Human mastadenovirus G	NC_006879	19
Molluscum contagiosum virus	NC_001731	39
Monkeypox virus	NC_003310	86
Mupapillomavirus 1	NC_001356	30
Mupapillomavirus 2	NC_001458	19
Mupapillomavirus 3	NC_038525	74
Nupapillomavirus 1	NC_001354	14
Orf virus	NC_005336	64
Pseudocowpox virus	NC_013804.1	18
Raccoonpox virus	NC_027213	61
Skunkpox virus	NC_031038	74
Taterapox virus	NC_008291	62
Vaccinia virus	NC_006998	39
Variola virus	NC_001611	53
Volepox virus	NC_031033	87

## Sheet: II
Baltimore class II viruses analyzed
Species or Strain	Reference Sequence(s)	Total Potential Value
Dependoparvovirus primate1	AF043303	2
Dependoparvovirus mammalian1	AF085716	4
Brisavirus	KY052047	38
Gemykibivirus human1	MK513442.1	11
Gemykibivirus humas2	NC_026818	11
Gemykibivirus humas3	NC_026809	12
Gemykibivirus humas4	NC_038497	2
Gemykibivirus humas5	NC_030448	1
Gemyvongvirus humas1	NC_028459	2
Huchismacovirus humas1	NC_039061	5
Huchismacovirus humas2	NC_039062	33
Huchismacovirus humas3	NC_039063	2
Cyclovirus maanav	NC_038412	4
Cyclovirus insaan	NC_036877	14
Cyclovirus manukha	NC_038413	6
Cyclovirus bashri	NC_038414	6
Cyclovirus homa	NC_038415	18
Cyclovirus mmadu	NC_038416	25
Cyclovirus mutum	NC_038417	16
Cyclovirus nhanloai	NC_039215	4
Cyclovirus munthu	NC_021568	2
Cyclovirus humana	NC_023874	4
Cyclovirus manitan	NC_038418	5
Cyclovirus manusyan	NC_032682	2
Porprismacovirus humas1	NC_039070	3
Porprismacovirus humas2	NC_026318	1
Porprismacovirus humas3	NC_035474	1
Porprismacovirus humas4	MH111125	13
Primate bocaparvovirus 1	NC_007455	12
Primate bocaparvovirus 2	FJ170278	73
Primate erythroparvovirus 1	AY386330	13
Torque teno midi virus 1	AB290918	10
Torque teno midi virus 2	AB290919	33
Torque teno mini virus 1	AB026931	20
Torque teno mini virus 2	AB038629	15
Torque teno mini virus 3	AB038630	34
Torque teno mini virus 4	AB041963	41
Torque teno mini virus 5	AB041962	35
Torque teno mini virus 6	AB026929	22
Torque teno mini virus 7	AB038627	22
Torque teno mini virus 8	AF291073	28
Torque teno mini virus 9	AB038631	23
Torque teno virus 1	AB008394	20
Torque teno virus 2	AB049608	5
Torque teno virus 3	AY666122	17
Torque teno virus 4	AB041957	4
Torque teno virus 5	AF345523	6
Torque teno virus 6	AF435014	5
Torque teno virus 7	AF261761	4
Torque teno virus 8	AB054647	4
Torque teno virus 9	DQ187006	15
Torque teno virus 10	AB064607	16
Torque teno virus 11	AF345524	7
Torque teno virus 12	AB064605	36
Torque teno virus 13	AF345526	15
Torque teno virus 14	AB037926	14
Torque teno virus 15	AB028668	4
Torque teno virus 16	AB017613	3
Torque teno virus 17	AX025830	12
Torque teno virus 18	AX025718	14
Torque teno virus 19	AB025946	4
Torque teno virus 20	AB060594	23
Torque teno virus 21	AF348409	10
Torque teno virus 22	AX174942	3
Torque teno virus 23	AB049607	6
Torque teno virus 24	AB060597	14
Torque teno virus 25	AB041959	4
Torque teno virus 26	AB041958	10
Torque teno virus 27	AB064595	5
Torque teno virus 28	AB064598	3
Torque teno virus 29	AB038621	13
Vientovirus	MK059763	11

## Sheet: III
Baltimore class III viruses analyzed
Species or Strain	Reference Sequence(s)	Total Potential Value
Banna virus	Seg 1 - NC_004211, Seg 2 - NC_004217, Seg 3 - NC_004218, Seg 4 - NC_004219, Seg 5 - NC_004220, Seg 6 - NC_004221, Seg 7 - NC_004204, Seg 8 - NC_004203, Seg 9 - NC_004202, Seg 10 - NC_004201, Seg 11 - NC_004200, Seg 12 - NC_004198.	62
Colorado tick fever coltivirus	Seg 1 - NC_004181.1, Seg 2 - NC_004182.1, Seg 3 - NC_004183.1, Seg 4 - NC_004184.1, Seg 5 - NC_004185.1, Seg 6 - NC_004186.1, Seg 7 - NC_004187.1, Seg 8 - NC_004188.1, Seg 9 - NC_004180.1, Seg 10 - NC_004189.1, Seg S1 - NC_004191.1, Seg 12 - NC_004190.1.	154
Orthopicobirnavirus hominis	Seg 1 - NC_007026, Seg 2 - NC_007027	9
Rotavirus A	Seg 1 - NC_011507, Seg 2 - NC_011506, Seg 3 - NC_011508, Seg 4 - NC_011510, Seg 5 - NC_011500, Seg 6 - NC_011509, Seg 7 - NC_011501, Seg 8 - NC_011502, Seg 9 - NC_011503, Seg 10 - NC_011504, Seg 11 - NC_011505.	173
Rotavirus B	Seg 1 - NC_021541, Seg 2 - NC_021545, Seg 3 - NC_021551, Seg 4 - NC_021543, Seg 5 - NC_021546, Seg 6 - NC_021544, Seg 7 - NC_021547, Seg 8 - NC_021548, Seg 9 - NC_021542, Seg 10 - NC_021550, Seg 11 - NC_021549.	139
Rotavirus C	Seg 1 - NC_007547, Seg 2 - NC_007546, Seg 3 - NC_007572, Seg 4 - NC_007574, Seg 5 - NC_007570, Seg 6 - NC_007543, Seg 7 - NC_007544, Seg 8 - NC_007571, Seg 9 - NC_007545, Seg 10 - NC_007569, Seg 11 - NC_007573.	383
Rotavirus H	Seg 1 - NC_007548, Seg 2 - NC_007549, Seg 3 - NC_007551, Seg 4 - NC_007550, Seg 5 - NC_007552, Seg 6 - NC_007553, Seg 7 - NC_007555, Seg 8 - NC_007554, Seg 9 - NC_007556, Seg 10 - NC_007557 , Seg 11 - NC_007558.	248

## Sheet: IV
Baltimore class IV viruses analyzed
Species or Strain	Reference Sequence(s)	Total Potential Value
Aichivirus A	AB040749	10
Orthoflavivirus apoiense	AF160193	18
Orthoflavivirus aroaense	AY632536	2
Aura virus	AF126284	10
Orthoflavivirus bagazaense	AY632545	5
Orthoflavivirus banziense	DQ859056	18
Barmah Forest virus	U73745	6
Bebaru virus	HM147985	6
Orthoflavivirus boubouiense	DQ859057	18
Orthoflavivirus bukalasaense	AF013365	6
Caaingua virus	MK353339	7
Cabassou virus	AF075259	8
Orthoflavivirus cacipacoreense	KF917536	8
Cardiovirus A	NC_001479	27
Cardiovirus B	NC_001366	10
Cardiovirus C	NC_038305	7
Cardiovirus D	NC_009448	9
Cardiovirus E	KY432928	10
Cardiovirus F	KY432930	17
Orthoflavivirus careyense	AF013368	19
Chikungunya virus	AF369024	7
Cosavirus A	FJ438902	2
Cosavirus B	FJ438907	38
Cosavirus D	FJ438908	21
Cosavirus E	FJ555055	18
Cosavirus F	JN867758	8
Orthoflavivirus cowboneense	AF013370	6
Orthoflavivirus dakarense	AF013371	12
Orthoflavivirus denguei	U88536	9
Dengue virus 2	U87411	27
Dengue virus 3	M93130	14
Dengue virus 4	AF326573	10
Eastern equine encephalitis virus	X63135	5
Orthoflavivirus edgehillense	DQ859060	5
Eilat virus	JX678730	10
Orthoflavivirus entebbeense	DQ837641	7
Enterovirus A	AY421760	5
Enterovirus B	M88483	16
Enterovirus C	V01149	18
Enterovirus D	AY426531	8
Everglades virus	AF075251	23
Fort Morgan virus	GQ281603	5
Orthoflavivirus gadgetsense	DQ235145	11
Getah virus	AY702913	3
Hepacivirus hominis	AF009606	12
Hepatovirus A	M14707	10
Highlands J virus	FJ827631	3
Mamastrovirus 1	Z25771	10
Mamastrovirus 2	L13745	19
Mamastrovirus 3	AF141381	24
Mamastrovirus 4	AY720891	7
Mamastrovirus 5	DQ028633	11
Mamastrovirus 6	GQ495608	26
Mamastrovirus 7	Y08632	7
Mamastrovirus 8	AF260508	11
Human coronavirus 229E	NC_002645	18
Human coronavirus HKU1	NC_006577	77
Human coronavirus NL63	NC_005831	29
Orthoflavivirus ilheusense	AY632539	8
Orthoflavivirus israelense	AF013377	7
Orthoflavivirus japonicum	M18370	15
Orthoflavivirus jugraense	DQ859066	28
Orthoflavivirus jutiapaense	KJ469371	16
Orthoflavivirus kadamense	DQ235146	3
Orthoflavivirus kedougouense	AY632540	6
Orthoflavivirus kokoberaorum	AY632541	4
Orthoflavivirus koutangoense	AF013384	14
Orthoflavivirus kyasanurense	AY323490	4
Orthoflavivirus langatense	AF253419	7
Orthoflavivirus loupingi	Y07863	7
Madariaga virus	DQ241303	8
Mayaro virus	AF237947	3
Middelburg virus	KM115530	4
Middle East respiratory syndrome-related coronavirus	NC_019843	17
Orthoflavivirus modocense	AJ242984	8
Orthoflavivirus montanaense	AJ299445	14
Mosso das Pedras virus	AF075257	5
Mucambo virus	AF075253	5
Orthoflavivirus murrayense	AF013360	10
Ndumu virus	HM147989	6
Norwalk virus	M87661	3
Orthoflavivirus ntayaense	JX236040	15
Orthoflavivirus omskense	AY193805	4
Onyong-nyong virus	AF079456	5
Parechovirus A	S45208	8
Paslahepevirus balayani	M73218	4
Pegivirus hominis	U44402	2
Pegivirus columbiaense	KT439329	10
Orthoflavivirus phnompenhense	AF013369	6
Pixuna virus	AF075256	23
Orthoflavivirus powassanense	L06436	3
Rhinovirus A	FJ445111	21
Rhinovirus B	DQ473485	27
Rhinovirus C	EF077279	8
Orthoflavivirus bravoense	AF144692	11
Rio Negro virus	AF075258	30
Ross River virus	GQ433354	7
Orthoflavivirus royalense	DQ235149	22
Rubivirus rubellae	NC_001545	10
Orthoflavivirus saboyaense	DQ859067	6
Orthoflavivirus viejaense	AF013401	6
Salivirus A	GQ179640	7
Salmon pancreas disease virus	AJ316246	25
Orthoflavivirus perlitaense	AF013402	8
Sapporo virus	HM002617	3
Semliki Forest virus	X04129	6
Orthoflavivirus sepikense	DQ837642	15
Severe acute respiratory syndrome-related coronavirus	NC_004718	16
Severe acute respiratory syndrome-related coronavirus 2	NC_045512	7
Sindbis virus	J02363	4
Southern elephant seal virus	HM147990	5
Orthoflavivirus louisense	DQ525916	11
Orthoflavivirus tembusu	JF895923	8
Orthoflavivirus encephalitidis	U27495	7
Tonate virus	AF075254	4
Trocara virus	HM147991	8
Orthoflavivirus ugandaense	DQ859065	5
Una virus	HM147992	20
Orthoflavivirus usutuense	AY453411	11
Venezuelan equine encephalitis virus	L01442	8
Orthoflavivirus wesselsbronense	EU707555	10
Orthoflavivirus nilense	D00246	10
Western equine encephalitis virus	GQ287646	6
Whataroa virus	HM147993	8
Orthoflavivirus yaoundeense	AF013413	10
Orthoflavivirus flavi	X03700	11
Orthoflavivirus yokoseense	AB114858	20
Orthoflavivirus zikaense	AY632535	9

## Sheet: V
Baltimore class V viruses analyzed
Species or Strain	Reference Sequence(s)	Total Potential Value
Mammarenavirus allpahuayoense	L: AY216502; S: AY012687	42
Mammarenavirus alashanense	L - KY432892; S - KY432893	65
Orthohantavirus andesense	L - NC_003468; S - NC_003466; M - NC_003467	24
Mammarenavirus juninense	L: AY358022; S - AY358023	45
Mammarenavirus bearense	L - AY924390; S - AY924391	43
Orthoebolavirus bombaliense	NC_039345	9
Mammarenavirus brazilense	L - AY358026; S - U41071	21
Orthoebolavirus bundibugyoense	NC_014373	6
Mammarenavirus caliense	L: AF427517; S - K02734	14
Henipavirus cedarense	JQ001776	29
Mammarenavirus chapareense	L - EU260464; S - EU260463	29
Mammarenavirus lijiangense	L: MF414201; S - MF414202	32
Orthonairovirus haemorrhagiae	L - NC_005301; S - NC_005302; M - NC_005300	36
Mammarenavirus cupixiense	L - AY216519; S - AF512832	35
Deltavirus cameroonense	AM183333.1	20
Deltavirus carense	AX741164	7
Deltavirus italiense	AF104263	34
Deltavirus japanense	AF104264	12
Deltavirus peruense	AB037948	19
Deltavirus senegalense	AM183330	2
Deltavirus taiwanense	AF018077	9
Deltavirus togense	AM183331	7
Orthohantavirus dobravaense	L - NC_005235; S - NC_005233; M - NC_005234	46
Mammarenavirus flexalense	L - EU627611; S - AF512831	22
Mammarenavirus gairoense	L - KJ855307; S - KJ855308	27
Henipavirus ghanaense	HQ660129	19
Mammarenavirus guanaritoense	L - AY358024; S - AY129247	17
Orthohantavirus hantanense	L - NC_005222; S - NC_005218.1; M - NC_005219.1	35
Henipavirus hendraense	AF017149	17
Metapneumovirus hominis	AF371337	23
Orthopneumovirus hominis	M74568	16
Orthorubulavirus laryngotracheitidis	X57559	7
Orthorubulavirus hominis	AB543336	20
Respirovirus laryngotracheitidis	AF457102	26
Respirovirus pneumoniae	EU326526	11
Alphainfluenzavirus influenzae	1º - Seguimento (PB2) NC_026438; 2º - Seguimento (PB1) NC_026435; 3º – Seguimento (PA) NC_026437; 4º - Seguimento (HA) NC_026433; 5º Seguimento (NP) NC_026436; 6º - Seguimento (NA) NC_026434; 7º - Seguimento (M2) NC_026431; 8º - Seguimento (NEP) NC_026432.	51
Betainfluenzavirus influenzae	1º - Seguimento NC_002204; 2º - Seguimento NC_002205; 3º – Seguimento NC_002206; 4º - Seguimento NC_002207; 5º Seguimento NC_002208; 6º - Seguimento NC_002209; 7º - Seguimento NC_002210; 8º - Seguimento NC_002211.	104
Gammainfluenzavirus influenzae	1º - Seguimento NC_006307; 2º - Seguimento NC_006308; 3º – Seguimento NC_006309; 4º - Seguimento NC_006310; 5º Seguimento NC_006311; 6º - Seguimento NC_006312; 7º - Seguimento NC_006306.	117
Mammarenavirus ippyense	L - DQ328878; S - DQ328877	14
Quaranjavirus johnstonense	1º - Seguimento NC_052925; 2º - Seguimento NC_052926; 3º – Seguimento NC_052931; 4º - Seguimento NC_052927; 5º Seguimento NC_052928; 6º - Seguimento NC_052929; 7º - Seguimento NC_052930.	70
Mammarenavirus kitaleense	L - MK935152; S - MK935153	15
Orthohantavirus negraense	L - NC_038505; S - NC_038506	29
Mammarenavirus lassaense	L - U73034; S - J04324	11
Mammarenavirus latinum	L - EU627612; S - AF512830	26
Ledantevirus barur	KM204983	25
Ledantevirus bughendera	MT325641	39
Ledantevirus elgon	KM205026	14
Ledantevirus fikirini	KC676792	7
Ledantevirus fukuoka	KM205001	14
Ledantevirus kanyawara	KY385390	16
Ledantevirus kern	KM204992	113
Ledantevirus keuraliba	KM205021	13
Ledantevirus kolente	KC984953	8
Ledantevirus kumasi	KJ179955	16
Ledantevirus ledantec	KM205006	36
Ledantevirus nishimuro	AB609604	18
Ledantevirus nkolbisson	KM205017	20
Ledantevirus oita	KM204998	6
Ledantevirus taiyi	MN607592	26
Ledantevirus vaprio	MG021441	21
Ledantevirus wuhan	KM817654	39
Ledantevirus yongjia	KM817662	8
Mammarenavirus loeiense	L - KC669693; S - KC669698	34
Mammarenavirus lujoense	L - FJ952385; S - FJ952384	22
Mammarenavirus lunaense	L - AB586645; S - AB586644	35
Mammarenavirus lunkense	L - AB693151; S - AB693150	59
Mammarenavirus choriomeningitidis	L - AY847351; S - AY847350	105
Lyssavirus aravan	EF614259	4
Lyssavirus australis	AF081020	9
Lyssavirus bokeloh	JF311903	10
Lyssavirus caucasicus	EF614258	6
Lyssavirus duvenhage	EU293119	8
Lyssavirus formosa	MF472710	11
Lyssavirus gannoruwa	KU244266	6
Lyssavirus hamburg	EF157976	36
Lyssavirus helsink	EF157977	14
Lyssavirus ikoma	JX193798	5
Lyssavirus irkut	EF614260	8
Lyssavirus khujand	EF614261	1
Lyssavirus lagos	EU293108	7
Lyssavirus lleida	KY006983	13
Lyssavirus mokola	Y09762	7
Lyssavirus rabies	M13215	9
Lyssavirus shimoni	GU170201	12
Mammarenavirus machupoense	L - AY358021; S - AY129248	86
Mammarenavirus bituense	L - MZ065536; S - MZ065537	17
Mammarenavirus kwanzaense	L - MZ065540; S - MZ065541	29
Orthomarburgvirus marburgense	DQ217792	24
Mammarenavirus marientalense	L - KP867641; S - KM272987	14
Morbillivirus hominis	AB016162	6
Mammarenavirus merinoense	L - GU078661; S - GU078660	22
Mammarenavirus praomyidis	L - DQ328876; S - AY342390	16
Henipavirus mojiangense	KF278639	5
Mammarenavirus mopeiaense	L - AY772169; S - AY772170	22
Orthorubulavirus parotitidis	AB040874	14
Henipavirus nipahense	AF212302	11
Mammarenavirus okahandjaense	L - KP867642; S - KM272988	71
Mammarenavirus oliverosense	L - AY216514; S - U34248	16
Mammarenavirus paranaense	L - EU627613; S - AF485261	40
Mammarenavirus piritalense	L - AY494081; S - AF485262	37
Mammarenavirus aporeense	L - MF317491; S - MF317490	23
Orthohantavirus puumalaense	L - NC_005225; S - NC_005224; M - NC_005223	35
Orthoebolavirus restonense	NC_004161	13
Mammarenavirus ryukyuense	L - KM020190; S - KM020191	36
Orthohantavirus seoulense	L - NC_005238; S - NC_005236; M - NC_005237	30
Mammarenavirus amapariense	L - AY216517; S - AF485256	54
Orthohantavirus sinnombreense	L - NC_005217; S - NC_005216; M - NC_005215	42
Mammarenavirus solweziense	L - AB972429; S - AB972428	19
Mammarenavirus cameroonense	L - KP050226; S - KP050227	87
Orthoebolavirus sudanense	NC_006432	9
Mammarenavirus tacaribeense	L - J04340; S - M20304	63
Orthoebolavirus taiense	FJ217162	26
Mammarenavirus tamiamiense	L - AY924393; S - AF485263	31
Thogotovirus	1º - Seguimento NC_006508; 2º - Seguimento NC_006495; 3º – Seguimento NC_006496; 4º - Seguimento NC_006506; 5º Seguimento NC_006507; 6º - Seguimento NC_006504.	38
Vesiculovirus alagoas	EU373658	6
Vesiculovirus bogdanovac	JF911700	9
Vesiculovirus carajas	KM205015	9
Vesiculovirus chandipura	GU212856	10
Vesiculovirus cocal	EU373657	4
Vesiculovirus eptesicus	JX569193	53
Vesiculovirus indiana	AF473864	16
Vesiculovirus isfahan	AJ810084	46
Vesiculovirus jurona	KM204996	16
Vesiculovirus malpais	KC412247	13
Vesiculovirus maraba	HQ660076	8
Vesiculovirus mediterranean	MW557336	3
Vesiculovirus morreton	KM205007	14
Vesiculovirus newjersey	JX121109	29
Vesiculovirus perinet	HM566195	232
Vesiculovirus piry	KU178986	14
Vesiculovirus radi	KM205024	31
Vesiculovirus rhinolophus	MF279192	26
Vesiculovirus yinshui	MN607594	8
Mammarenavirus wenzhouense	L - KJ909795; S - KJ909794	18
Mammarenavirus whitewaterense	L - AY924395; S - AF228063	47
Mammarenavirus xapuriense	L - MG976577; S - MG976578	22
Orthoebolavirus zairense	AF086833	8

## Sheet: VI
Baltimore class VI viruses analyzed
Species or Strain	Reference Sequence(s)	Total Potential Value
Human immunodeficiency virus 1	NC_001802	16
Human immunodeficiency virus 2	NC_001722	55
Primate T-lymphotropic virus 1	NC_000858	12
Primate T-lymphotropic virus 2	NC_001488	13
Primate T-lymphotropic virus 3	NC_003323	4

## Sheet: VII
Baltimore class VII viruses analyzed
Species or Strain	Reference Sequence(s)	Total Potential Value
Hepatitis B virus	NC_003977	7
